# Supplementary material for: Patatin-Related Phospholipase AtpPLAIIIα Affects Lignification of Xylem in Arabidopsis and Hybrid Poplars
Source: Plants (Basel). 2020 Apr 3;9(4):451. doi: 10.3390/plants9040451 (PMC7238252; doi:10.3390/plants9040451)
Supplement: Supplementary file 1 [file plants-09-00451-s001.zip]

Archive with 3 entries (2 files):
- supplementary material/
- supplementary material/plants-745372-supplementary Figures.pdf
- supplementary material/Table S1.docx
